# Supplementary material for: Robotic Micropipette Aspiration for Multiple Cells
Source: Micromachines (Basel). 2019 May 27;10(5):348. doi: 10.3390/mi10050348 (PMC6562722; doi:10.3390/mi10050348)
Supplement: Supplementary file 1 [file micromachines-10-00348-s001.zip]

Archive with 5 entries (5 files):
- Video S2.avi
- Video S3.avi
- Video S4.avi
- Video S5.avi
- Video S1.avi
